# Supplementary material for: Landscape of Genomic Alterations and PD-L1 Expression in Early-Stage Non-Small-Cell Lung Cancer (NSCLC)—A Single Center, Retrospective Observational Study
Source: Int J Mol Sci. 2022 Oct 19;23(20):12511. doi: 10.3390/ijms232012511 (PMC9604339; doi:10.3390/ijms232012511)
Supplement: Supplementary file 1 [file ijms-23-12511-s001.zip]

Archive with 4 entries (4 files):
- Supplementary Table S1_List of EGFR mutations in pulmonary adenocarcinoma.pdf
- Supplementary Table S2_List of KRAS mutations in pulmonary adenocarcinoma.pdf
- Supplementary Table S3 List of fusion transcripts _ Oncomine Focus RNA Assay.pdf
- Supplementary Table S4 Frequency of mutations and PDL1 expression in pulmonary adenocarcinoma according to early tumour stages.pdf
